# Supplementary material for: Regional Variability in MRI Scans with Different Magnetic Field Strengths in Japan: Implications for Healthcare Preparedness for Alzheimer’s Disease Treatment
Source: Biomedicines. 2024 Aug 16;12(8):1870. doi: 10.3390/biomedicines12081870 (PMC11351322; doi:10.3390/biomedicines12081870)
Supplement: Supplementary file 1 [file biomedicines-12-01870-s001.zip]

Archive with 1 entries (1 files):
- biomedicines-3088580-supplementary.pdf
